# Supplementary material for: A Dual Filtration-Based Multiplex PCR Method for Simultaneous Detection of Viable Escherichia coli O157:H7, Listeria monocytogenes, and Staphylococcus aureus on Fresh-Cut Cantaloupe
Source: PLoS One. 2016 Dec 1;11(12):e0166874. doi: 10.1371/journal.pone.0166874 (PMC5132219; doi:10.1371/journal.pone.0166874)
Supplement: S1 Table — (XLSX) [file pone.0166874.s002.xlsx]

## Sheet: 工作表1
	S1 Table. The colony number of target pathogen after enrichment 0, 3, 6h.
	Inoculation	pathogen	Enrichment oh			Average	Enrichment 3h			Average	Enrichment 6h			Average
	1000CFUg	L.monocytogens	1700	1800	1900	1800	27000	29000	25000	27000	5000000	4200000	4600000	4600000
		S. aureus	1000	1400	1800	1400	28000	23000	24000	25000	6800000	6200000	6500000	6500000
		E.coli O157:H7	900	1100	1300	1100	14000	16000	15000	15000	8900000	8500000	9000000	8800000
	100CFU/g	L.monocytogens	200	300	400	300	1000	1300	1000	1100	250000	300000	320000	290000
		S. aureus	300	400	200	300	2000	2700	3100	2600	400000	500000	300000	400000
		E.coli O157:H7	100	200	300	200	1500	1600	2000	1700	620000	600000	580000	600000
	10CFU/g	L.monocytogens	Na	Na	Na		400	600	500	500	44000	43000	48000	45000
		S. aureus	Na	Na	Na		300	400	500	400	20000	28000	30000	26000
		E.coli O157:H7	Na	Na	Na		300	200	400	300	12000	15000	18000	15000
	1CFU/g	L.monocytogens	Na	Na	Na		Na	Na	Na		4900	5100	5600	5200
		S. aureus	Na	Na	Na		Na	Na	Na		5200	5500	4900	5200
		E.coli O157:H7	Na	Na	Na		Na	Na	Na		4200	4600	4100	4300
